# Supplementary material for: A new genus of temperate woody bamboos (Poaceae, Bambusoideae, Arundinarieae) from a limestone montane area of China
Source: PhytoKeys. 2018 Oct 12;(109):67–76. doi: 10.3897/phytokeys.109.27566 (PMC6195630; doi:10.3897/phytokeys.109.27566)
Supplement: XML Treatment for Hsuehochloa [file phytokeys.109.27566-treatment1.xml]

<!DOCTYPE tp:taxon-treatment
  PUBLIC "-//TaxonX//DTD Taxonomic Treatment Publishing DTD v0 20100105//EN" "tax-treatment-NSO.dtd">
<tp:taxon-treatment xmlns:tp="http://www.plazi.org/taxpub"><tp:treatment-meta><kwd-group><label>Taxon classification</label><kwd><named-content xmlns:xlink="http://www.w3.org/1999/xlink" content-type="kingdom">Plantae</named-content></kwd><kwd><named-content xmlns:xlink="http://www.w3.org/1999/xlink" content-type="order">Poales</named-content></kwd><kwd><named-content xmlns:xlink="http://www.w3.org/1999/xlink" content-type="family">Poaceae</named-content></kwd></kwd-group><mixed-citation publication-type="journal"><person-group><name><surname>Zhang</surname><given-names>Yu-Xiao</given-names></name><name><surname>Ma</surname><given-names>Peng-Fei</given-names></name><name><surname>Li</surname><given-names>De-Zhu</given-names></name></person-group><article-title>A new genus of temperate woody bamboos (<tp:taxon-name><tp:taxon-name-part taxon-name-part-type="family">Poaceae</tp:taxon-name-part></tp:taxon-name>, <tp:taxon-name><tp:taxon-name-part taxon-name-part-type="subfamily">Bambusoideae</tp:taxon-name-part></tp:taxon-name>, <tp:taxon-name><tp:taxon-name-part taxon-name-part-type="tribe">Arundinarieae</tp:taxon-name-part></tp:taxon-name>) from a limestone montane area of China</article-title><source>PhytoKeys</source><day>12</day><month>10</month><year>2018</year><volume>2018</volume><issue>109</issue><fpage>67</fpage><lpage>76</lpage><pub-id pub-id-type="doi">10.3897/phytokeys.109.27566</pub-id></mixed-citation></tp:treatment-meta><tp:nomenclature><tp:taxon-name>
            <tp:taxon-name-part taxon-name-part-type="genus" reg="Hsuehochloa">Hsuehochloa</tp:taxon-name-part>
            <object-id xmlns:xlink="http://www.w3.org/1999/xlink" content-type="ipni" xlink:type="simple">urn:lsid:ipni.org:names:77190833-1</object-id>
          </tp:taxon-name><tp:taxon-authority>D. Z. Li &amp; Y. X. Zhang</tp:taxon-authority><tp:taxon-status xmlns:xlink="http://www.w3.org/1999/xlink" xlink:type="simple">gen. nov.</tp:taxon-status></tp:nomenclature><tp:treatment-sec sec-type="diagnosis" id="SECID0E4JAG"><title>Diagnosis.</title><p><italic><tp:taxon-name><tp:taxon-name-part taxon-name-part-type="genus" reg="Hsuehochloa">Hsuehochloa</tp:taxon-name-part></tp:taxon-name></italic> resembles genera <italic><tp:taxon-name><tp:taxon-name-part taxon-name-part-type="genus" reg="Ampelocalamus">Ampelocalamus</tp:taxon-name-part></tp:taxon-name></italic>, <italic><tp:taxon-name><tp:taxon-name-part taxon-name-part-type="genus" reg="Drepanostachyum">Drepanostachyum</tp:taxon-name-part></tp:taxon-name></italic> and <italic><tp:taxon-name><tp:taxon-name-part taxon-name-part-type="genus" reg="Himalayacalamus">Himalayacalamus</tp:taxon-name-part></tp:taxon-name></italic>, but differs from those genera by its thin culms (4–5 mm), fewer branches in each branch complement (1, 3–7), inconspicuous nodal sheath scar, falcate auricles and leathery foliage leaves.</p></tp:treatment-sec><tp:treatment-sec sec-type="material" id="SECID0E6KAG"><title>Type.</title><p><italic><tp:taxon-name><tp:taxon-name-part taxon-name-part-type="genus" reg="Hsuehochloa">Hsuehochloa</tp:taxon-name-part><tp:taxon-name-part taxon-name-part-type="species" reg="calcarea">calcarea</tp:taxon-name-part></tp:taxon-name></italic> (C. D. Chu &amp; C. S. Chao) D. Z. Li &amp; Y. X. Zhang, comb. nov. (<ext-link xmlns:xlink="http://www.w3.org/1999/xlink" xlink:type="simple" ext-link-type="uri" xlink:href="http://www.ipni.org/ipni/idPlantNameSearch.do?id=77190834-1">77190834-1</ext-link>)</p><p>Basionym. <italic><tp:taxon-name><tp:taxon-name-part taxon-name-part-type="genus" reg="Ampelocalamus">Ampelocalamus</tp:taxon-name-part><tp:taxon-name-part taxon-name-part-type="species" reg="calcareus">calcareus</tp:taxon-name-part></tp:taxon-name></italic> C. D. Chu &amp; C. S. Chao, Acta Phytotax. Sin. 21: 204–206. 1983. Type: CHINA, Guizhou, Libo, 500 m, <italic>C. D. Chu, C. S. Chao, J. Q. Zhang &amp; K. M. Lan 81018</italic> (holotype, <named-content xmlns:xlink="http://www.w3.org/1999/xlink" content-type="dwc:institutional_code" xlink:type="simple">NF</named-content>!; isotype, <named-content xmlns:xlink="http://www.w3.org/1999/xlink" content-type="dwc:institutional_code" xlink:type="simple">PE</named-content>!)</p></tp:treatment-sec><tp:treatment-sec sec-type="description" id="SECID0EJMAG"><title>Description.</title><p>Rhizomes pachymorph. Culms caespitose, apically drooping, procumbent or scrambling, 4–6 m long, 4–5 mm in diameter, internodes terete, 8–18 cm long, densely white pubescent initially at the upper part, later subglabrous; nodes and sheath scars inconspicuous. Branch complements with one branch proximally and 3–7 branches apically, branches 0.5–1 m long, slender, subequal. Culm sheaths persistent, 1/2 as long as internodes, densely white pubescent, glabrescent, margins densely white ciliate; auricles falcate, amplexicaul; oral setae many, radiate, ca. 1 cm; ligule short, apex densely white fimbriate; blade reflexed, green, ovate-lanceolate. Foliage leaves 2–5 per ultimate branch; sheaths glabrous, glossy, margins ciliate; auricles present; oral setae deciduous, radiate, 5–7 mm; ligule short, apex long, white ciliate; blade 7–20 × 1.2–3 cm, thinly leathery, abaxially slightly glaucous, glabrous on both surfaces, secondary veins indistinct, 4–7 pairs. Inflorescence imperfectly known, semelauctant, racemose possibly with 1 or few spikelets; glumes not seen; florets 5; lemma ca. 1 cm long, purple green; palea ca. 0.8 cm long; lodicules not seen; stamens 3, anthers purple, 4 mm long; ovary and style not seen; stigmas 2, plumose.</p></tp:treatment-sec><tp:treatment-sec sec-type="etymology" id="SECID0EOMAG"><title>Etymology.</title><p><italic><tp:taxon-name><tp:taxon-name-part taxon-name-part-type="genus" reg="Hsuehochloa">Hsuehochloa</tp:taxon-name-part></tp:taxon-name></italic> was named in honour of the late Prof. Chi-Ju Hsueh (Ji-Ru Xue in <italic><tp:taxon-name><tp:taxon-name-part taxon-name-part-type="genus" reg="Pinyin">Pinyin</tp:taxon-name-part></tp:taxon-name></italic> transliteration) (1921–1999), a pioneer Chinese botanist on bamboos of SW China and mentor of the senior author in 1983–1986. <italic>Hsueh</italic> stands for his family name and <italic>chloa</italic> means grass.</p></tp:treatment-sec><tp:treatment-sec sec-type="distribution" id="SECID0EGNAG"><title>Distribution and habitat.</title><p>Endemic to south Guizhou, China, under broadleaved forests in a limestone montane area at 500–950 m altitude.</p></tp:treatment-sec><tp:treatment-sec sec-type="material" id="SECID0ELNAG"><title>Additional specimens examined.</title><p><bold>CHINA.</bold> Guizhou: Libo, 950 m alt., May 1982, <italic>X. H. Song 919</italic> (<named-content xmlns:xlink="http://www.w3.org/1999/xlink" content-type="dwc:institutional_code" xlink:type="simple">NF</named-content>), <italic>J. P. Ruan 90041</italic> (N), 600–700 m alt., November 6 2006, <italic>T. P. Yi 06093 &amp; 06094</italic> (<named-content xmlns:xlink="http://www.w3.org/1999/xlink" content-type="dwc:institutional_code" xlink:type="simple">SIFS</named-content>), 679 m alt., <named-content xmlns:xlink="http://www.w3.org/1999/xlink" content-type="dwc:verbatimCoordinates" xlink:type="simple"><named-content content-type="geo-json" specific-use="{&#34;type&#34;:&#34;Point&#34;,&#34;coordinates&#34;:[107.947050,25.444850]}" id="NCID0EGOAG" xlink:type="simple">25°26.691'N, 107°56.823'E</named-content></named-content>, 14 April 2010, <italic>P. F. Ma &amp; Z. M. Cai 10050</italic> (<named-content xmlns:xlink="http://www.w3.org/1999/xlink" content-type="dwc:institutional_code" xlink:type="simple">KUN</named-content>), 653 m alt., <named-content xmlns:xlink="http://www.w3.org/1999/xlink" content-type="dwc:verbatimCoordinates" xlink:type="simple"><named-content content-type="geo-json" specific-use="{&#34;type&#34;:&#34;Point&#34;,&#34;coordinates&#34;:[107.942217,25.429717]}" id="NCID0EVOAG" xlink:type="simple">25°25.783'N, 107°56.533'E</named-content></named-content>, 28 March 2015, <italic>C. Guo</italic> &amp; <italic>Y. Guo GC 82</italic> (<named-content xmlns:xlink="http://www.w3.org/1999/xlink" content-type="dwc:institutional_code" xlink:type="simple">KUN</named-content>), 667 m alt., <named-content xmlns:xlink="http://www.w3.org/1999/xlink" content-type="dwc:verbatimCoordinates" xlink:type="simple"><named-content content-type="geo-json" specific-use="{&#34;type&#34;:&#34;Point&#34;,&#34;coordinates&#34;:[107.937500,25.428333]}" id="NCID0EGPAG" xlink:type="simple">25°25.7'N, 107°56.25'E</named-content></named-content>, 16 May 2015, <italic>X. Y. Ye &amp; M. Y. Zhou YXY190</italic> (<named-content xmlns:xlink="http://www.w3.org/1999/xlink" content-type="dwc:institutional_code" xlink:type="simple">KUN</named-content>).Yunnan (Kunming): cultivated in the greenhouse of <abbrev xmlns:xlink="http://www.w3.org/1999/xlink" content-type="institution" xlink:title="Germplasm Bank of Wild Species" id="ABBRID0ESPAG" xlink:type="simple">GBOWS</abbrev>, Kunming, 1900 m alt., January 2013, <italic>P. F. Ma s.n.</italic> (<named-content xmlns:xlink="http://www.w3.org/1999/xlink" content-type="dwc:institutional_code" xlink:type="simple">KUN</named-content>).</p></tp:treatment-sec></tp:taxon-treatment>
